# Supplementary material for: Hybrid Explainable Artificial Intelligence Models for Targeted Metabolomics Analysis of Diabetic Retinopathy
Source: Diagnostics (Basel). 2024 Jun 27;14(13):1364. doi: 10.3390/diagnostics14131364 (PMC11241009; doi:10.3390/diagnostics14131364)
Supplement: Supplementary file 1 [file diagnostics-14-01364-s001.zip]

Archive with 1 entries (1 files):
- diagnostics-3044716-supplementary.pdf
